# Supplementary material for: Impact of Vaccinating Adult Women Who Are HPV-Positive or with Confirmed Cervical SIL with the 9-Valent Vaccine—A Systematic Review
Source: Viruses. 2025 Oct 15;17(10):1377. doi: 10.3390/v17101377 (PMC12568279; doi:10.3390/v17101377)
Supplement: Supplementary file 1 [file viruses-17-01377-s001.zip]

Archive with 1 entries (1 files):
- viruses-3858195-supplementary.pdf
